# Supplementary material for: Removal of Extended-Spectrum Beta-Lactamase-Producing Escherichia coli, ST98, in Water for Human Consumption by Black Ceramic Water Filters in Low-Income Ecuadorian Highlands
Source: Int J Environ Res Public Health. 2022 Apr 14;19(8):4736. doi: 10.3390/ijerph19084736 (PMC9028703; doi:10.3390/ijerph19084736)
Supplement: Supplementary file 1 [file ijerph-19-04736-s001.zip]

Archive with 1 entries (1 files):
- ijerph-1634915-supplementary.rar
